# Supplementary material for: A systematic review describing incidence rate and prevalence of dysvascular partial foot amputation; how both have changed over time and compare to transtibial amputation
Source: Syst Rev. 2017 Nov 21;6:230. doi: 10.1186/s13643-017-0626-0 (PMC5696800; doi:10.1186/s13643-017-0626-0)
Supplement: Additional file 1: — Data extraction and risk of bias assessment for included studies. (XLSX 69 kb) [file 13643_2017_626_MOESM1_ESM.xlsx]

## Sheet: Data extraction
																																												Quality appriasal
			Study overview						Participants - PFA															Participants - TTA								Outcome (repeat blocks of rows as necessary for each outcome measure)												Aim & background		Study Design	Sample
Author	Year	Title	Aim as stated	Study design	Setting/data source	Recruitment method	Inclusion	Summarise the study: provide context for data entry	Total No PFA	Toes (n)	MTP (n)	TMA (n)	Lisfranc - Tarsometatarsal (n)	Chopart - transtarsal (n)	Ray (n)	Other (n)	Cause of amputation	Percent w/ diabetes (%)	Sex (% male)	Age (Mean ±SD years)	Time since amputation (Mean ±SD years)	Comorbidities reported	Sociodemographic details	Total No TTA (N)	Cause of amputation	Percent w/ diabetes (%)	Sex (% male)	Age (Mean ±SD years)	Time since amputation (Mean ±SD years)	Comorbidities reported	Sociodemographic details	Measure(s)	DigitizeIt used (Y/N)	Crude (Y/N)	Age- adjusted (Y/N)	Sex-adjusted (Y/N)	Denominator	Trend - change over time (Y/N)	PFA	TTA	Difference	Sig	Result summary (take home message)	A: Study purpose	B: Relevant background	C: Study design	D: Total amputee sample (N)	D1: PFA (n)	D2: TTA(n)
Almaraz, M. C., S. González-Romero, M. Bravo, F. F. Caballero, M. J. Palomo, R. Vallejo, I. Esteva, F. Calleja and F. Soriguer	2012	Incidence of lower limb amputations in individuals with and without diabetes mellitus in Andalusia (Spain) from 1998 to 2006	The aim of this study was to assess the incidence of lower limb amputation, trend and relative risk of suffering a lower limb amputation in the population with and without diabetes in Andalusia (Spain), for the period 1998-2006.	Cohort - Retrospective	Andalusia, Spain. Andalusian Health Services Central database (Conjunto Minimio Basico de Datos). National Statistics Institute for population data. Age and sex specific prevalence of diabetes in population equal or over 30 years of age from nine European countries taken from DECODE study.	Convenience	1. Lower limb amputation between 1.1.1998-31.12.2006 2. Exclude trauma and tumor based on ICD-9-CM codes	Report the incidence rate in groups with and without diabetes. Cumulative incidence rate reported by age group and sex for three groups of years (e.g., 1998-2000, 2001-2003, 2004-2006). Crude and cumulative incidence rates able to be computed for minor (PFA) in those with diabetes, with no diabetes and total population. Data from Table 1 saved to a separate Excel spreadsheet to calculate annual a…	Total 7007 (from 1998-2006)								PVD and/or DM	72.6% (sample as a whole) not reported by amputation level	66.4% (sample as whole) not reported by level of amputation	PFA w/ DM: 67.6±10.0 PFA w/ No DM: 66.4±15.0 Sample as a whole: 68.6±11.5		Diabetes (or not)	Age group, sex									Crude and cumulative incidence rate for a minor (PFA) per annum 1998-2006 for people w/ DM; people w/ No-DM and total population. Age-Sex standardised rates not by level of amputation	No	Yes	No	No	per 100,000 w/ DM > 30 years old per 100,000 w/ No-DM > 30 years old per 100,000 population > 30 year old	Yes	Crude minor (PFA) IR in people with DM per 100,000 diabetics > 30 years old (Table 1) 1998 229.82 1999 237.12 2000 240.13 2001 223.36 2002 246.09 2003 274.69 2004 261.43 2005 264.62 2006 251.39 Cumulative IR 248.30 Crude minor (PFA) IR in people w/ No-DM per 100,000 people without DM > 30 years 1998 3.79 1999 3.01 2000 3.35 2001 3.81 2002 3.30 2003 3.70 2004 3.49 2005 2.61 2006 3.19 Cumulative IR…			p-values for trend over time	Crude and cumulative incidence rates reported for minor (all below-ankle PFA) amputations in groups with and with no diabetes as well as total population. Increased incident rate over time for those with minor (PFA) and diabetes (RR 1.017, 95% CI 1.007-1.027, p=0.001). No significant change in incidence rate over time in those with no diabetes (RR 0.983, 95%CI 0.677 to 1.004, p = 0.109).	Yes	Yes	Cohort - retrospective	16210 between 1998-2006)	7007 between 1998-2006
Alvarsson, A., B. Sandgren, C. Wendel, M. Alvarsson and K. Brismar	2012	A retrospective analysis of amputation rates in diabetic patients: can lower extremity amputations be further prevented?	The aim of this study was to investigate clinical characteristics of dabetic patients amputated at KS (Karolinska University Hospital in Solna, Sweden) and to evaluate the impact of an implementation of the national and international guidelines on the diabetic foot by investigating the amputation rate	Cohort - Retrospective	Sonla, Sweden. University hospital	Convenience	1. January 2000 to December 2006 (presume 1.1.2000 to 31.12.2006) 2. Catchment area of Karolinska University Hospital, Solna, Sweden 3. Lower extremity amputation as an orthopaedic procedure 4. Patients with nil or too little data were excluded (not defined what was minimum data required) 5. "In cases where patients underwent multiple amputations during the study period, the amputation that was d…	Retrospective review of orthopaedic database to describe the crude incidence of lower limb amputation; specific to our investigation, the incidence rate of partial foot (defined as minor) amputation. Changes in incidence rate over time tested. We only included data for teh diabetic group, as the cause of amputation was not clear for the non-diabetic group.	46 (from 2000-2006)								DM	FROM DATA IN TABLE 1, FOR MINOR AMPUTATION IT WAS 35/46=76% OF ALL MINOR AMPUTEES	54.5% (sample as a whole), not reported by amputation level - different in non-diabetic control (45.5%) vs diabetic (63.5%)	81 years (No SD, range 57-96) sample as a whole, at time of amputation, not by level of amputation		Comprehensive range of comorbidities reported including, as illustrative examples, peripheral vascular disease, presence of foot ulcers, age at first amputation, kidney disorders (e.g, nephropathy), limb infections (e.g., MRSA) coronary vascular disease); each with matching set of ICD-9-CM codes	Age, sex	109 (from table 1)	DM	0.624	54.5% (sample as a whole), not reported by amputation level	81 years (No SD, range 57-96) sample as a whole, not by level of amputation	81 years (No SD, range 57-96) sample as a whole, not by level of amputation	Comprehensive range of comorbidities reported including, as illustrative examples, peripheral vascular disease, presence of foot ulcers, age at first amputation, kidney disorders (e.g, nephropathy), limb infections (e.g., MRSA) coronary vascular disease); each with matching set of ICD-9-CM codes	Age, sex	Crude incidence of PFA per 'mille' (thousand) diabetics and per 'mille' (thousand non-diabetics (Figure 2)	No	Yes	No	No	per 1000 diabetics (Figure 2)	Yes	Crude incidence PFA per 1000 diabetics (supplied by authors) 2001 1.282 2002 0.507 2003 1.251 2004 3.196 2005 0.966 2006 0.712	NR		P=0.2 FOR MINOR AMPUTATION CHANGE FROM 2001 TO 2006	Incidence rates reported only for diabetic PFAs per 1000 diabetics. Test for changes in incidence rate over time were not significant.	No	No	Cohort - retrospective	194 (2000-2006)	46	109
Buckley, C. M., A. O'Farrell, R. J. Canavan, A. D. Lynch, D. V. De La Harpe, C. P. Bradley and I. J. Perry	2012	Trends in the incidence of lower extremity amputations in people with and without diabetes over a five-year period in the Republic of Ireland	…to determine the diabetes-related and non-diabetes related lower extremity amputation incidence rates and estimate the relative risk of an individual with diabetes undergoing a lower extremity amputation compared to an individual without diabetes in the Republic of Ireland	Cohort - Retrospective	Republic of Ireland/ Hospital In-Patient Enquiry (HIPE) dataset	Convenience	1. Discharge between 1.1.2005 – 31.12.2009 2. Lower extremity amputation – ICD codes specified 3. Trauma related ICDs excluded 4. Adults (hence congenital limb procedures unlikely)	Incidence rate based on hospital discharge - age standardized incidence rate in diabetics and non-diabetic related amputations. Incidence rate reported as well as changes over time tested.	Not reported								Not reported	53.5% (sample as a whole) not reported by amputation level	Not reported	Not reported		No reported	discharge destination (home, nursing home or 'elsewhere')	Not Reported								age-adjusted incidence rate minor (i.e. all partial foot ampuations) per 100,000 diabetics OR non-diabetics	No	No	Yes	No	per 100,000 w/ diabetes per 100,000 w/o diabetes	Yes	Minor DM-LEA w/ 95% CI (obtained from author correspondance) 2005 96.2 (78.2-116.3) 2006 96.1 (79.6-114.5) 2007 119.2 (100.2-140.3) 2008 100.9 (84.3-119.4) 2009 127.6 (107.2-150.1) Minor Non DM-LEA (estimated from DigitizeIt) 2005 4.99 2006 4.22 2007 4.80 2008 4.30 2009 4.51	Nil		P-values for trend over time	Incidence rates reported for minor (all below-ankle) amputations in groups with and without diabetes. Some changes over time are likely significant based on the 95%CI, but inappropriate test for trend was not sensitive to differences.	Yes	Yes	Cohort - retrospective	Not reported	Not reported	Not reported
Canavan, R. J., N. C. Unwin, W. F. Kelly and V. M. Connolly	2008	Diabetes- and nondiabetes-related lower extremity amputation incidence before and after the introduction of better organized diabetes foot care: continuous longitudinal monitoring using a standard method	No statement framed as an aim. Instead, investigators state their intent to…. Present data on trends in diabetes related lower extremity amputations (DR-LEA) and non DR-LEA in the South Tees area (UK) over a continuous 5-year period.	Cohort - Retrospective	UK, South Tees area (industralized area in the north of England); data from multiple sources (operating theatre records, limb fitting centres, hospital discharge data, community diabetes register)	Convenience	1. Lower extremity amputation between 1 July 1995 – 30 June 2000 2. Registered in one of four databases defining patients in the South Tees area of the UK (i.e., operating theatre records, limb fitting centres, hospital discharge data, community diabetes register) 3. Excluded traumatic amputation alone (not clear how they were defined); tumors and congenital limb deficiency also excluded (persona…	Reports lower extremity amputation incidence rates in the South Tees area of the UK over a 5-year period.	Not reported								PVD and/or DM -	49.1% (sample as a whole) not reported by amputation level	66.3% (sample as a whole) not reported by amputation level	73.6% over 60 years of age (sample as a whole); no further age information		smoking habit, first and subsequent lower extremity amputation, diabetes status, insulin treatment	age, sex, postcode, ethnicity	Not Reported								Age standardized Incidence rate partial foot amputation distal to tarsomatatarsal joint per 100,000 diabetics.	No	No	Yes	No	per 100,000 people with diabetes	No	Partial foot amputation (distal to tarsomatatarsal) per 100,000 diabetics (1 July 1995 – 30 June 1996) 95-6 253.8 96-7 Not reported 97-8 Not reported 98-99 362.9 99-00 100.5	Nil		not described in sufficient detail	Incidence rates reported for minor (distal to tarsometatarsal joint) amputations in groups with and without diabetes. Data was not reported for each of the five years of the study, but presented for years 1, 3 and 5	Yes	Yes	Cohort - retrospective	454	Not reported	Not reported
Davis, W. A., P. E. Norman, D. G. Bruce and T. M. Davis	2006	Predictors, consequences and costs of diabetes-related lower extremity amputation complicating type 2 diabetes: the Fremantle Diabetes Study	… the aim of the present study was to assess the prevalence, incidence and predictor of LEAs in a large representative cohort.	Observational - longitudinal	Freemantle, Australia; Western Australia Data Linkage System	Unable to determine	1. Type 2 diabetes 2. Freemantle postcode 3. Identifiable through one of several sources: hospital list, general practitioners, specialists, allied health services, pharmacies and advertisements	Cohort with type 2 diabetes living in Freemantle, Australia were followed between 1993 (presume 1st Jan) and 30th June 2005 to determine the incidence of first-ever and total crude incidence lower extremity amputation.	43	40						3 "foot"	PVD and/or DM	1	59.1% (reported for those with diabetes related lower extremity amputation) not by level of amputation	66.8±9.3		Comprehensive range of comorbidities reported. Select examples reported here including: diabetes duration, BMI, HbA1c, blood pressure, congestive heart failure, peripheral neuropathy, retinopathy, chronic kidney disease, serum triacylglycerol…. + many others	age, sex	13		1	59.1% (reported for those with diabetes related lower extremity amputation) not by level of amputation	66.8±9.3		Comprehensive range of comorbidities reported. Select examples reported here including: diabetes duration, BMI, HbA1c, blood pressure, congestive heart failure, peripheral neuropathy, retinopathy, chronic kidney disease, serum triacylglycerol…. + many others	Age, sex	Crude incidence rate (i.e., number of first-ever minor amputations (i.e., distal to tarsometatarsal joint) per 1000 patient-years. Crude incidence rate for total (i.e., first-ever and reamputations) able to be calculated from results for toe, foot and transtibial cohorts.	No	Yes	No	No	per 1000 patient-years	No	1. Crude incidence of first-ever minor amputation (i.e., distal to tarsomatatarsal joint): 2.3 per 1000 patient years 2. Crude incidence of total (i.e., first ever and repeat amputations) calculated from results reported: Toe: 3.4 per 1000 patient-years Foot: 0.3 per 1000 patient-years Transtibial: 1.1 per 1000 patient-years.	2. Crude incidence of total (i.e., first ever and repeat amputations) calculated from results reported: Transtibial: 1.1 per 1000 patient-years.			Crude incidence rate reported for a cohort with first-ever partial foot amputation distal to the tarsometatarsal joint. Crude incidence rate can be calculated for total (i.e., first ever plus reamputations) for those with toe, foot and transtibial amputation.	Yes	No	Observational - longitudinal	1294 people with diabetes (of which 19 had pre-existing amputation)	40 toe (including 29 first ever) and 3 foot	13
Dillingham, T. R., L. E. Pezzin and E. J. Mackenzie	2002	Racial differences in the incidence of limb loss secondary to peripheral vascular disease: a population-based study	…to (1) document incidence rates for dysvascular amputations across racial groups, (2) to examine the extent to which racial differences, if they exist, are changing over time, (3) to analyse time trends in incidence rates by race, age, gender and level of amputation	Cohort - Retrospective	USA, Maryland State Hospital Discharge data 1986-97	Convenience	1. Discharged from acute-care hospital in state of Maryland between 1986-1997 (federal hospitals excluded). 2. ICD procedure codes for lower limb amputation 84.11-84.19 3. Excluded if ICD codes were for amputation due to trauma (including fractures, crush and burns), malignancy or congenital anomalies	Evaluation of hospital procedures looking specifically at incidence rates for lower limb amputation by racial group and changes over time. NB: while sample includes a cohort with 'foot' amputation the operational definition indicates inclusion of people with ankle-disarticulation in this cohort) and, as such, they've not been included.		8684						3401 - 'foot' amputations excluded because it included ankle disarticulations	PVD and/or DM	43% - (sample as a whole) - not reported by amputation level	53.8% (sample as a whole) - not reported by amputation level	67.7±14.7 - (sample as a whole) - not reported by amputation level	NR	Diabetes, diabetes with end organ damage, peripheral vascular disease	age, sex, race (i.e., black, white including other race)	6883	PVD and/or DM	43% - (sample as a whole) - not reported by amputation level	53.8% (sample as a whole) - not reported by amputation level	67.7±14.7 - (sample as a whole) - not reported by amputation level	NR	Diabetes, diabetes with end organ damage, peripheral vascular disease	age, sex, race (i.e., black, white including other race)	Crude, as well as age- and sex- standardized annualized incidence rates for toe and TTAs for blacks and whites (standardized to 1986 Maryland population; per 100,000 population)	No	Yes	Yes	Yes	per 100,000 population	Yes	In 1986: Toe: 12.39 per 100,000 population (no CI) In 1997: Toe: 15.12 per 100,000 population (no CI) Incidence rates in toe amputation showed a statistically significant increase over time	In 1986: Transtibial: 10.23 per 100,000 population (no CI) In 1997: Transtibial: 12.10 per 100,000 population (no CI) Incidence rates in TTA showed a statistically significant increase over time		P-values for trend over time only	Incidence rates reported for toe and transtibial amputation cohorts. Significant racial differences between black and white Americans. Incidence rate increased significantly over time in toe and transtibial amputee cohorts.	Yes	Yes	Cohort - retrospective	27149	8684	6883
Feinglass, J., S. Abadin, J. Thompson and W. H. Pearce	2008	A census-based analysis of racial disparities in lower extremity amputation rates in Northern Illinois, 1987-2004	This study presents an 18-year overview of hospital administrative discharge data for amputation procedures among residents of the nine counties of Northern Illinois. We present rates by amputation levels (above knee, below knee, and through foot), and review differences in inpatient mortality and ICD-9 coded diabetes prevalence.	Cohort - Retrospective	USA, 9 counties in Northern Illinois (i.e., Cook, DuPage, Grundy, Kane, Kankakee, Kendall, Lake, McHenry, and Will counties)	Convenience	1. Amputation at any non-federal hospital (i.e, VA hospital) in Illinois between 1987-2004 2. Amputation at either: through foot (84.12), below knee (84.15) or above knee (84.17); therefore amputations through toes or disarticulations were excluded 3. Over 35 years of age 4. Dysvascular amputation (exclude trauma and tumor based on related ICD-9-CM codes) 5. Zip code corresponded to the 9 countie…	Report of incidence rates for through foot, below-knee and above-knee amputation for 9 counties in Illinois based on hospital discharge data. Age-standardized incidence rates per 100,000 residents presented for males and females, three population categories with varying proportions of African Americans (i.e., <10%, 11-50% > 50%). Test for linear trends in proportions reported.	5733							through foot' 84.12 ICD-9-CM code	PVD and/or DM	0.804	0.646	64.9±12.9		diabetes	age, sex, race (i.e., African American by categorization of zip codes with <10%, 11-50% and > 50% African Americans)	14801	PVD and/or DM	69.5	55.8	68.8±12.8		diabetes	age, sex, race (i.e., African American by categorization of zip codes with <10%, 11-50% and > 50% African Americans)	annualized age-standarized incidence per 100,000 population for males/females; three zip-code categories with differing proportions of African Americans	Yes	No	Yes	Yes	per 100,000 population	Yes	Through foot 1987 2.33 1988 2.91 1989 2.81 1990 2.84 1991 3.35 1992 3.39 1993 3.77 1994 4.28 1995 4.72 1996 5.68 1997 4.28 1998 4.89 1999 5.27 2000 4.86 2001 4.62 2002 4.04 2003 4.04 2004 4.28	Below knee 1987 8.69 1988 9.14 1989 9.62 1990 9.00 1991 10.6 1992 10.7 1993 10.9 1994 10.7 1995 11.0 1996 12.6 1997 12.2 1998 11.4 1999 11.7 2000 11.6 2001 10.7 2002 10.7 2003 9.69 2004 9.31			Age-standardised incidence rate for through foot amputations increased over time. The incidence rate for below-knee amputation was more variable, increasing from 1987-1997, then reducing back to the 1987 levels. No results from the test for trend were reported to support this observation from the figures.	Yes	Yes	Cohort - retrospective	33775	5733	14801
Kennon, B., G. P. Leese, L. Cochrane, H. Colhoun, S. Wild, D. Stang, N. Sattar, D. Pearson, R. S. Lindsay, A. D. Morris, S. Livingstone, M. Young, J. McKnight and S. Cunningham	2012	Reduced incidence of lower-extremity amputations in people with diabetes in Scotland: a nationwide study	The aim of this study was to establish any change in the incidence of diabetes related nontraumatic lower-extremity amputation (LEA) in Scotland from 2004 to 2008.	Cohort - Retrospective	Scottland, all people with diabetes as identified in the Scottish Care Information–Diabetes Collaboration (SCI-DC) National Diabetes Register; Scottish Morbidity Record Register was the primary data source for categorization of amputation type; national population was taken from the General Register Office for Scotland’s midpoint population estimates.	Convenience	all people with diabetes in Scotland who had a nontraumatic lower limb amputation between 2004-2008.	Reports the indidence rate of nontraumatic lower extremity amputation in people with diabetes in Scotland from 2004-2008. Crude incidence rate reported for minor (below ankle or PFA) and major amputation levels (i.e., above ankle).	total 1023 (from 2004-2008)								DM	100	Not reported	Not reported		Not reported	Not reported									annualised crude incidence per 1000 diabetics AND 100,000 population; Change over time	No	Yes	No	No	per 1,000 individuals with diabetes and per 100,000 general population.	Yes	Minor LEA (95% CI): Per 1,000 of diabetic population 2004 1.17 (1.03, 1.34) 2005 1.13 (0.99, 1.29) 2006 0.96 (0.83, 1.10) 2007 0.90 (0.78, 1.04) 2008 1.03 (0.90, 1.17) Per 100,000 of general population 2004 4.23 (3.70, 4.84) 2005 4.28 (3.75, 4.89) 2006 3.75 (3.26, 4.32) 2007 3.62 (3.13, 4.17) 2008 4.10 (3.59, 4.69)			Not reported for change over time in minor amputation	Crude incidence rates reported only for diabetic minor LEAs per 1000 diabetics and per 100,000 general population from 2004-2008. Test for changes in incidence rate over time were not significant for minor LEAs.	Yes	No	Cohort - Retrospective	2382	1023
Krishnan, S., F. Nash, N. Baker, D. Fowler and G. Rayman	2008	Reduction in diabetic amputations over 11 years in a defined U.K. population: benefits of multidisciplinary team work and continuous prospective audit	To assess changes in diabetic lower extremity amputation rates in a defined, relatively static, population over an 11 year period following the introduction of a multisdisciplinary foot team	Cohort - Prospective	UK, Ipswich Hospital; Primary Care Trust (population data and diabetes prevelance)	Convenience	1. Lower extremity amputation at Ipswich Hospital, UK between 1995-2005 (dates not specified) 2. Dysvascular amputation – assumed given that traumatic and tumor-related amputations were specifically excluded	Review of incidence rates in a UK hospital between 1995-2005. Incidence rates reported by minor (partial foot) and major amputation per 100,000 population and 10,000 people with diabetes.	Not reported								PVD and/or DM	Not reported	Not reported	Not reported - MEAN AGE FOR THE WHOLE GROUP WAS 70.7 YEARS		Not reported	Not reported									PFA Incidence rate per 100,000 population (Figure 1) over time	Yes	Crude	No	No	per 100,000 population	No	1995 2.43 1996 2.40 1997 3.31 1997 2.68 1999 4.16 2000 3.84 2001 6.47 2002 3.22 2003 2.92 2004 3.80 2005 3.18				Annualized incidence rates from 1995-2005 for partial foot amputation. Not clear if crude or standardized in some way	Yes	Yes	Cohort - Prospective	Not reported	Not reported
Kurowski, J. R., Nedkoff, L., Schoen, D. E., Knuiman, M., Norman, P. E., & Briffa, T. G.	2015	Temporal trends in initial and recurrent lower extremity amputations in people with and without diabetes in Western Australia from 2000 to 2010.	…to examine trends in lower extremity amputations in Western Australia using comprehensive state-wide linked data. Trends in initial and recurrent major and minor amputations were compared in patients with type 1 diabetes, type 2 diabetes and cardiovascular disease without diabetes between 2000-2010	Cohort - Retrospective	Australia, Western Australian Data Linkage System	Convenience	1. Lower extremity amputation in Western Australia between 2000-2010 2. Aged > 20 years at time of amputation 3. Traumatic and tumor related amputations excluded 4. Type 1 diabetes, Type 2 diabetes or cardiovascular disease diagnosed at some point in the 15 year that preceded amputation	Retrospective review of lower extremity amputations in Western Australia between 2000-2010 stratified by minor, major, initial, repeat amputations in people with type 1- or type 2- diabetes or cardiovascular disease without diabetes. Annual age- and sex- stadardized incidence rates per 100,000 person-years (they had mortality data linked that allowed determination of person-years).	3796 (2000-2010)								DM/CVD	63.8% (incl. type 1 and Type 2) for sample as a whole, not by level of amputation	Approx 66% (stratified by initial/recurrent amputation as well as Type 1- Type 2 diabetes or CVD)	Approx 65 years (stratified by initial/recurrent amputation as well as Type 1- Type 2 diabetes or CVD)		Coronary heart disease, peripheral vascular disease, chronic kidney disease, hypertension, cerebrovascular disease, heart failure, atrial fibrillation, diabetes, cerebrovascular disease	Indigenous or Torres Strait status, age, sex									Annual age- and sex-standardized incidence rates per 100,000 person-years stratified by type 1- type 2- diabetes, carebrovascular disease as well as initial and recurrent major or minor amputation	No	No	Yes	Yes	per 100,000 person-years	Yes	Type 1 diabetes (initial) 2000, 349.2 2001, 297.8 2002, 258.2 2003, 216.0 2004, 270.4 2005, 122.7 2006, 263.3 2007, 178.7 2008, 285.3 2009, 199.5 2010, 388.3 Type 1 diabetes (recurrent amputation) 2000, 9,743.6 2001, 7,744 2002, 8,441.5 2003, 5,034.3 2004, 2,931.9 2005, 3,572.3 2006, 6,241.4 2007, 2,894.9 2008, 3,007.9 2009, 5,482.6 2010, 9,883.5 Type 2 diabetes (initial) 2000, 262.2 2001, 259.4 …				Annualized age- sex- standardized indicence rates for minor (partial foot amputation) per 100,000 person-years stratified by type 1- type 2- diabetes, cerebrovascular disease, index and recurrent amputations. Trends over time tested. No 95%CI reported for annualized data.	Yes	Yes	Cohort-Retrospective	5891	3796
Lai, Y. J., Hu, H. Y., Lin, C. H., Lee, S. T., Kuo, S. C., & Chou, P.	2015	Incidence and risk factors of lower extremity amputations in people with type 2 diabetes in Taiwan, 2001–2010	The aim of the present study was to use claims data from the nationwide statutory health insurance system to analyze the incidence of lower extremity amputation from 2001 to 2010 in the Taiwanese diabetic population. Furthermore, we investigated a subset of data from the larger dataset, which included factors associated with non traumatic lower extremity amputation in diabetic individuals.	Cohort - Retrospective	Taiwan, National Health Research Institute	Random (irrespective of method of randomisation)	1. Included in Taiwan National Health Research Institute insurance database 2. Lower extremity amputation – any level – between 1st Jan 2000 and 31st Dec 2010 3. Type 2 diabetes Other criteria applied for participants included in the factor analysis which was not the focus of this review and as such, these inclusion criteria not reported here.	5% random sample (1 million cases) from national health insurance database that covers 98% of the Taiwanese population. Incidence rates (assumed to be crude rates) of minor (partial foot) amputation calculated for people with type 2 diabetes. Details of denominator not clear. The method is complicated by the second aim which looked to analyze factors associated with amputation. This factor analys…	776 (from 2001-10)								PVD and/or DM	100	Not reported for the people included in the incidence rate calculation. Data in table 2 is the for subset of n=212 patients included in the factor analysis that had type 2 diabetes and amputation during the study period.	Not reported for the people included in the incidence rate calculation. Data in table 2 is the for subset of n=212 patients included in the factor analysis that had type 2 diabetes and amputation during the study period.		Not reported for the people included in the incidence rate calculation. Data in table 2 is the for subset of n=212 patients included in the factor analysis that had type 2 diabetes and amputation during the study period.	Not reported for the people included in the incidence rate calculation. Data in table 2 is the for subset of n=212 patients included in the factor analysis that had type 2 diabetes and amputation during the study period.									Annualized crude incidence rate below-ankle per 1000 people with type 2 diabetes drawn from the 5% random sample.	Yes	Yes	No	No	1000 people with type 2 diabetes (from the 5% random sample)	No	2000, 1.63 2001, 1.46 2002, 1.33 2003, 0.99 2004, 1.36 2005, 1.19 2006, 1.25 2007, 0.79 2008, 1.30 2009, 0.95 2010, 0.83				Incidence rates (presumed crude) of partial foot amputation per 1000 people with type 2 diabetes reduced over time. Result based on observation as no inferential analysis reported for the incidence rate data. No 95% CI reported.	Yes	No	Cohort - Retrospective	1588	776
Lazzarini, P. A., O’Rourke, S. R., Russell, A. W., Derhy, P. H., & Kamp, M. C.	2015	Reduced incidence of foot-related hospitalisation and amputation amongst persons with diabetes in Queensland, Australia.	…to determine the annual incidence of foot-related hospitalisations and amputation amongst persons with diabetes in Queensland (Australia) between 2005 and 2010. The secondary aim was to observe trends pre- and post-implimentation of staged statewide ambulatory diabetes foot-related complication service strategies in Queensland.	Cohort - Retrospective	Australia, Queennsland Hospital Admitted Patient Data Collection data set as well as Australian Bureau of Statistics and the Australian National Diabetes Services Scheme register	Convenience	1. Lower extremity amputation in Queensland between 1st Jan 2005 and 31st Dec 2010 2. Diabetes foot-related hospital admission (in our review - lower extremity amputation was the primary outcome) entered in the Queensland Hospital Admitted Patient Data Collection database	Retrospective review of Queensland Health database for admissions for diabetic foot complications (e.g., amputations) between 2005-2010. Annual crude, as well as age- and sex- standardized incidence rates reported for minor (partial foot amputations). Trends over time tested.	3009 (from 2005-10)								All causes, in people with diabetes	100	71.3% for total minor amputations, but also reported for each year	64 (median) over total years but also reported for each year and in age categories		Diabetes	Age category, sex									Annual crude as well as age- and sex- standardized incidence rates for partial foot (minor) amputation expressed per 1,000 person-years with diabetes (diabetes population) and per 100,000 person-years (general population).	No	Yes	Yes	Yes	per 1000 person-years with diabetes AND per 100,000 person-years general population	Yes	Crude IR per 1000 person-years with diabetes (95%CI) 2005, 4.29 (3.92-4.69) 2006, 4.12 (3.78-4.50) 2007, 3.90 (3.58-4.25) 2008, 3.64 (3.34-3.96) 2009, 3.19 (2.92-3.48) 2010, 2.68 (2.45-2.94) Crude IR per 100,000 person-years general population 2005, 12.20 (11.15-13.34) 2006, 12.55 (11.50-13.70) 2007, 12.65 (11.60-13.78) 2008, 12.56 (11.54-13.68) 2009, 11.78 (10.80-12.85) 2010, 10.62 (9.70-11.63) …				Crude and age-sex standardized incidence rates declined over time. Decline was less pronounced when expressed relative to general population as opposed to diabetic population (diabetic population increased more over time than general population, so it skews incidence rate). Reductions in Chi Square test for trend, but using the Poisson regression, there was ony changes over time in 2010 relative …	Yes	Yes	Cohort - Retrospective	4443	3009
Lombardo, F. L., M. Maggini, A. De Bellis, G. Seghieri and R. Anichini	2014	Lower extremity amputations in persons with and without diabetes in Italy: 2001-2010	…to analyze amputee and hospitalization rates for lower extremity amputation in persons with and without diabetes, using the National Hospital Discharge Record Database for the period 2001-2010.	Cohort - Retrospective	Italy, National Hospital Discharge Record database	Convenience	1. Lower extremity amputation (excluding trauma or tumor) 2. 1st January 2000 – 31st December 2010 3. < 100 years old	Retrospective review of Italian national discharge database describing the crude as well as age- and sex- standardized incidence rate for minor (partial foot amputation) in people with and without diabetes in 2001-2010. Trends over time tested. Only repored data from 2003-2010 because no incidence rates were reported for 2001-2002. As such, total number of amputations reflects the 2003-2010 perio…	51253 (2003-2010); most recent annual: 7061								PVD and/or DM	68% (based on total number of amputees 2003-2010 with and without diabetes)	Not reported	71.1±11.1 with diabetes for 2010; 73.2±17.9 with no diabetes for 2010. Age not reported for other years or by level of amputation.		Not reported	Not reported									annual crude as well as age- and sex-standardized incidence rate in PFAs from 2003-2010 in people with and without diabetes	No	Yes	Yes	Yes	per 100,000 people with (and without diabetes). Supplementary data includes rates for people with diabetes per 100,000 population.	Yes	With diabetes Crude rate per 100,000 population 2003 6.5 2004 7.2 2005 7.4 2006 7.4 2007 7.2 2008 7.5 2009 7.9 2010 7.9 Age- sex- standardized per 100,000 population 2003 6.5 2004 7.0 2005 7.1 2006 7.1 2007 6.8 2008 7.1 2009 7.4 2010 7.3 Crude rate per 100,000 people with diabetes 2003, 168.8 2004, 178.0 2005, 177.0 2006, 167.3 2007, 156.9 2008, 155.1 2009, 163.9 2010, 161.1 Age- and sex- standar…				Crude, age- and sex-standardized incidence rates in those with diabetes are high (compared to other studies) and remained stable over time. The crude, age- and sex-standardized incidence rates in those with diabetes vary markedly indicating very different age and sex profiles of the diabetic population compared to the 2001 Italian standard population used in the age- and sex-standardization. Crud…	No	No	Cohort - Retrospective	95101 (total 2003-2010)	51253 (2003-2010); most recent annual: 7061
Lopez-de-Andres, A., Jiménez-García, R., Aragón-Sánchez, J., Jiménez-Trujillo, I., Hernández-Barrera, V., Méndez-Bailón, M., ... & Carrasco-Garrido, P.	2015	National trends in incidence and outcomes in lower extremity amputations in people with and without diabetes in Spain, 2001–2012.	…to examine trends in the incidence of lower extremity amputation procedures (major and minor) among hospitalized patients with type 1 and type 2 diabetes mellitus between 2001-2012 in Spain.	Cohort - Retrospective	Spain/ Spanish National Hospital Database	Convenience	1. Lower extremity amputation with ICD-9-CM code between 84.10-84.17 2. Amputation between 1st Jan 2001 - 31st Dec 2012 3. Non traumatic amputation	National hospital discharge database (Spain) retrospectively queried for lower extremity amputation procedures. Annual age- and sex-standardized incidence rate presented for 2001-2012 with changes over time tested. Secondary outcomes including length of stay and in-hospital mortality also reported.	73302 (from 2001-2012), most recent annual (2012) is 6835 including Type 1, Type 2 and No diabetes.								PVD and/or DM	75% (based on cumulative totals presented in Table 1, summing proportion of total sample with type 1 and Type 2 diabetes)	75% (based on weighting proportion of males in the Type 1, Type 2 and No DM groups relative to the total number amputations for 2001-2012)	66.5 years (based on weighting age in the Type 1, Type 2 and No DM groups relative to the total number amputations 2001-2012)		Charlson Comorbidity index, Diabetes category (type 1, Type 2, No diabetes)	Age, proportion male									annual age- and sex-standardised incidence rates for patients based on diabetes category (Type 1, Type 2 or No diabetes) per 100,000 inhabitants.	Yes	No	Yes	Yes	per 100,000 population	Yes	IR Type 1 DM PFA (Figure 1a) 2001 0.88 2002 0.799 2003 0.819 2004 0.599 2005 0.568 2006 0.548 2007 0.469 2008 0.429 2009 0.469 2010 0.429 2011 0.449 2012 0.458 IR Type 2 DM PFA (Figure 1b) 2001 9.22 2002 9.89 2003 10.3 2004 10.9 2005 10.6 2006 10.7 2008 10.7 2009 11.0 2010 11.6 2011 11.7 2012 11.8 Incidence for no diabetes group shown in table 1, but not in figure 1, which it looks like teh otehr…			Type 1 DM PFA, significant reduction from 2001-2008 (p<0.05) then no significant change 2008-2012. Type 2 DM PFA, significant increase from 2001-2012 (p<0.05)	Increased rates reduced in people with type 1 DM between 2001-2008 and remained constant thereafter. The incidence rates of type 2 DM increased significantly over time with small, yet statistically significant, annual percentage change of 1.89%.	Yes	No	Cohort - retrospective	138,012 (from 2001-2012), at last year (2012) annual number of major (5144) and minor (6834)	73302 (from 2001-2012), most recent annual (2012) is 6835 including Type 1, Type 2 and No diabetes.
López-de-Andrés, A., M. A. Martínez-Huedo, P. Carrasco-Garrido, V. Hernández-Barrera, A. Gil-de-Miguel and R. Jiménez-García	2011	Trends in lower-extremity amputations in people with and without diabetes in Spain, 2001-2008	…examine trends in nontraumatic lower-extremity amputations over an 8 year period in patients with and without diabetes in Spain	Cohort - Retrospective	Spain/ Spanish Minimum Basic Data Set; population data National Institute of Statistics	Convenience	1. Lower extremity amputation 2. Discharge between 1st Jan 2001 – 31 Dec 2008 3. Non-traumatic amputation	Report annual age- and sex-standardized incidence rate for people with minor (partial foot amputation) stratified by type 1, type 2 and no diabetes. Trends over time tested. Other DVs included length of stay and mortality.	46536 (over 2000-2008)								PVD and/or DM	79.5% (calculated from Table 1)	74% (calculated from Table 1)	66.9±14.6		Proportion with type 1, 2 and no diabetes	Age category, sex									annual age and sex-standardized incidence rates in type 1 DM, type 2 DM and no DM expressed per 100,000 inhabitants	No	No	Yes	Yes	per 100,000 population	Yes	Incidence rate type 1 2001, 0.88 2002, 0.8 2003, 0.82 2004, 0.6 2005, 0.57 2006, 0.55 2007, 0.47 2008, 0.43 Incidence rate type 2 2001, 9.23 2002, 9.87 2003, 10.29 2004, 10.88 2005, 10.61 2006, 10.72 2007, 10.68 2008, 10.97 Incidence rate No diabetes 2001, 4.67 2002, 4.29 2003, 4.09 2004, 3.89 2005, 3.73 2006, 3.76 2007, 3.79 2008, 3.89				Age- and sex-standardized incidence rate reduced over time in people with minor (partial foot amputation) with type 1 diabetes and no diabetes. By contrast, in people with type 2 diabetes, the minor incidence rate increased over time.	No	Yes	Cohort - retrospective	90,064 (2001-2008)	46536 (2001-2008)
Rayman, G., S. T. Krishnan, N. R. Baker, A. M. Wareham and A. Rayman	2004	Are we underestimating diabetes-related lower-extremity amputation rates? Results and benefits of the first prospective study	…to accurately determine the incidence of lower-extremity amputation using prospective data collection and to compare the results with those obtained by retrospective methods.	Cohort - Prospective	UK, tertiary hospital. Suffolk County Council (population data), Primary care trust (diabetes prevelance).	Convenience	1. Lower extremity amputation at Ipswich Hospital UK between October 1997 and September 2000 2. Diabetes 3. Complete, transverse amputation, excluding amputation due to trauma or tumor	Reported crude incidence rate for major (above ankle) and minor (below ankle) for each of three years between 1997-2000. Proportion of cases where amputation procedures were missed or incorrectly coded using retrospective procedures compared to prospective procedures (considered gold standard).	34								PVD and/or DM	1	Not reported	Not reported		Not reported	Not reported									Annual crude incidence in PFA (below ankle) per 100,000 general population and 1000 diabetics	No	Yes	No	No	per 100,000 general population and 1000 diabetics	No	Rate per 100,000 general population 1997-8 3.3 1998-9 2.7 1999-0 4.1 Rate per 1,000 diabetics 1997-8 1.2 1998-9 0.98 1999-0 1.52				Incidence rate of PFA remained fairly stable over this three year period	Yes	Yes	Cohort - Prospective	79	34
Rubio, J. A., J. Aragon-Sanchez, S. Jimenez, G. Guadalix, A. Albarracin, C. Salido, J. Sanz-Moreno, F. Ruiz-Grande, N. Gil-Fournier and J. Alvarez	2014	Reducing major lower extremity amputations after the introduction of a multidisciplinary team for the diabetic foot	…to analyze the effect of the introduction of a multidisciplinary diabetic foot unit in our hospital, by evaluating trends in amputation rate in people with and without diabetes in our healthcare area between 2001-2011.	Cohort - Retrospective	Spain 3rd health care area of Madrid, Spanish Minimum Basic Data Set and the Madrid Health Service census (for population data)	Convenience	1. Lower extremity amputation between 1st Jan 2001 and 31st Dec 2001 excluding traumatic and neoplastic amputations 2. Surgery at Principe de Asturias Hospital 3. Diabetes (ICD-9-CM 250.x)	Analysis of age- and sex-standardized incidence rate of lower extremity amputation in people with and without diabetes during two time periods i.e., 2001-2007 and 2008-20011) which correspond to before and after the introduction of a multidisciplinary diabetic foot unit.	248								PVD and/or DM	0.73	69 (weighted average, based on diabetic and non-diabetic groups). Proportion males not reported by amputation level.	71 (weighted average, based on diabetic and non-diabetic groups). Age not reported by amputation level.		Not reported	Age, sex									Mean age- and sex-specific incidence rates per 100,000 population (2001-2011) or for (2001-2007 and 2008-2011).	No	No	Yes	Yes	per 100,000 population with and without DM	Yes	Per 100,000 population with DM 2001-11: 5.5 (4.2-6.7) 2001-7: 5.7 (3.9-7.5) 2008-11: 5.0 (2.3-7.8) Per 100,000 with NO DM 2001-11: 1.5 (1.1-1.8) 2001-7: 1.6 (1.0-2.1) 2008-11: 1.3 (0.6-1.9)				Incidence rate of PFA remainded stable over the 2001-2011 period	Yes	Yes	Cohort - Retrospective	514	248
Sandnes, D. K., M. Sobel and D. R. Flum	2004	Survival after lower-extremity amputation	…to determine if survival after lower extremity amputation has improved over time across a broad population of patients.	Cohort - Retrospective	USA, Washington/ Washington State Comprehensive Hospital Abstract Reporting System (CHARS) and US Census Bureau data for annual state population estimates	Convenience	1. Transfemoral, transtibial, transmetatarsal or toe amputation 2. Amputation between 1987-2000 (assume beginning 1987 to end 2000) 3. Over 18 years of age 4. Amputation due to causes other than trauma or neoplasm 5. Amputation in Washington, USA	Study designed to evaluate mortality outcomes following lower extremity amputation. While incidence rates have been reported by level of toe/transmetatarsal as well as transtibial amputation, these data were not the focus of the investigation. While appropriate methodological detail have been reported, the discussion focused on the primary outcome; that is, the mortality data.	4434 (1987-2000) toe and TMA								PVD and/or DM	66	61.1	66±15.5		Charlson Comorbidity Index, diabetes, chronic obstructive pulmonary disease, renal disease	Age, sex, discharge status (i.e., proportion discharged to home/selfcare OR with assistance)	5298 (1987-2000)	PVD and/or DM	63	61.9	68±15.1		Charlson Comorbidity Index, diabetes, chronic obstructive pulmonary disease, renal disease	Age, sex, discharge status (i.e., proportion discharged to home/selfcare OR with assistance)	Age- and sex-standadized incidence rate in TTA and toe/TMT amputees per 100,000 person-years (Figure 1)	Yes	No	Yes	Yes	per 100,000 patient years standardized to 1990 population	Yes	Toe/TMA 1987 8.04 1988 7.41 1989 7.56 1990 7.99 1991 7.57 1992 6.29 1993 7.01 1994 7.23 1995 7.52 1996 7.31 1997 8.6 1998 9.11 1999 8.9 2000 10.5	TTA 1987 9.4 1988 8.97 1989 8.55 1990 9.06 1991 9.49 1992 8 1993 8.51 1994 8.73 1995 10 1996 10.1 1997 11.2 1998 9.96 1999 11.3 2000 11.3			Incidence rates for toe/transmetatarsal and transtibial amputation appear to be fairly comparable. Both were stable over time.	No	Yes	Cohort - Retrospective	13807 (1987-2000)	4434 (1987-2000)	5298 (1987-2000)
Valabhji, J., R. G. Gibbs, L. Bloomfield, S. Lyons, D. Samarasinghe, P. Rosenfeld, C. M. Gabriel, D. Hogg and C. D. Bicknell	2010	Matching the numerator with an appropriate denominator to demonstrate low amputation incidence associated with a London hospital multidisciplinary diabetic foot clinic	Abstract: to establish a method to assess amputation incidence that addresses the problems matching a numerator with an appropriate denominator in London and to demonstrate low amputation incidence associated with the activity of our multidisciplinary diabetic foot clinic. Justification: …we aimed to demonstrate low amputation incidence at the population level associated with the activity of the …	Cohort - Retrospective	UK, St Mary's Hospital	Convenience	1. Treatment at St Mary’s Hospital 2. Primary Care Trust Commissioner’s Code for Westminster 3. Primary or secondary diagnosis of diabetes 4. Referrals from other Primary Care Trusts which may have represented more difficult cases were not included 5. Non-traumatic lower extremity amputation	Description of crude incidence rate in a single health service in London. Unusual method to determine demoninator.	34 (2004/5 to 2008/9)								PVD and/or DM	Not reported	0.76	68±11		Peripheral Vascular Disease, coronary heart disease, cerebrovascular disease, renal failure (For whole lower extremity sample, not just partial foot amputations)	Age, sex									annual incidence PFA per 10,000 subjects with diabetics (Figure 1). Mean annual incidence per 10,000 with diabetes and 100,000 general population (FY 2004-5 to 2008-9)	Yes	Yes	No	No	per 10,000 diabetics (Figure 1), mean annual incidence per 10,000 diabetics and 100,000 general population	No	per 10,000 with diabetes 2004-5, 11.5 2005-6, 11.7 2006-7, 29.2 2007-8, 14.2 2008-9, 6.72 Mean annual IR minor per 10,000 diabetics, 14.7 Mean annual IR minor per 100,000 general population, 3.9				Mean annual incidence rates appear low compared to many studies. Annual incidence rates per 10,000 diabetics are highly variable.	No	No	Cohort - retrospective	44	34
Vamos, E. Bottle, M. Edmonds, J. Valabhji, A. Majeed and C. Millett	2010	Changes in the Incidence of Lower Extremity Amputations in Individuals With and Without Diabetes in England Between 2004 and 2008	… to assess trends in non-traumatic lower extremity amputations among people age > 17 year with and without diabetes between financial years 2004-5 and 2008-9 using national hospital admissions data from all National Health Service (NHS) hospitals in England.	Cohort - Retrospective	UK, NHS Hospital Episode Statistics database	Convenience	1. Lower extremity amputation between financial years 2004-5 and 2008-9 2. Age > 17 years 3. Non-traumatic amputation 4. Patient of National Health Service	Descrption of age- and sex-standardized incidence rate for minor (partial foot amputation) for England between 2004-5 and 2008-9 (note these are financial years but it is unclear if these demarcate the beginning and end of the data collection period, or are two discrete time periods). Data presented for those with and without diabetes related amputation.	2004-5, 5034 (DM and Non-DM) 2008-9, 5255 (DM and Non-DM)	2004-5, 5034 (DM and Non-DM) 2008-9, 5255 (DM and Non-DM)							Unclear	0.596	DM: 2004-5, 73.8 2008-9, 74.5 Non DM: 2004-5, 49.6 2008-9, 54.1	DM: 16-44 years, 6% 45-64 years, 37.8% ≤65 years, 56.2% Non DM: 16-44 years, 8.8% 45-64 years, 23.1% ≤65 years, 68.1%		Diabetes	Age group, sex									Age- and sex-standardized incidence of PFA per 10,000 people with diabetes and per 100,000 people without DM	Yes	No	Yes	Yes	per 100,000 people without diabetes AND per 10,000 with diabetes	Yes	Per 10,000 with diabetes 2004 15.7 2005 15.3 2006 15.0 2007 14.9 2008 14.9 Per 100,000 without diabetes 2004 5.85 2005 5.29 2006 4.97 2007 4.90 2008 4.97				Incidence rates for minor (toe) amputation over time. No significant differences in the incidence rate over time.	No	Yes	Cohort - retrospective	49487 (between 2004-8)	2004-5, 5034 (DM and Non-DM) 2008-9, 5255 (DM and Non-DM)
Vamos, E. P., A. Bottle, A. Majeed and C. Millett	2010	Trends in lower extremity amputations in people with and without diabetes in England, 1996-2005	The objective of this study was to describe time trends in LEA procedures in people with and without diabetes between 1996 and 2005 using national hospital admission data from all NHS hospitals in England. We also describe perioperative and 1-year mortality between 2000 and 2004.	Cohort - Retrospective	UK, NHS Hospital Episode Statistics database covering public admissions to NHS	Convenience	Amputation surgery in public system (NHS), non-traumatic LEA between 1996-2006.	Retrospective review of NHS admissions database for LEA procedures between 1996-2006. Outcomes were number and % who died at 30-days and 1 year post index amputation. Age- and sex-standardized incidence rate per 100,000 population stratified by amputation level (i.e., minor vs major) as well as presence/type of DM (i.e., Type 1, Type 2 and no DM). Minor amputations refer to toe and toe/phalanagea…	5487 (jn 2005)								Unclear	Not reported for PFA sample, but for LEA group as a whole. 40% of sample had DM (13.5% type 1, 26.5% type 2).	% males reported by DM type for 1996/7 type 1: 68.6% males, type 2: 72.1% males, no DM, 38.9% males and 2005/6, tyle I 72.7%, type 2 74.3%, no DM 43.8%	Mean age and IQR with breakdown by DM type for 1996/7 (type 1, 61.7; type 2 68.0, No DM 65.4 years) and 2005/6 (type 1 57.2, type 2 67.8, No DM 66.3) IQR reported in Table 1		DM - Type I and Type II, no DM, age, sex, % in most deprived quintile.	Socioeconomic status (from index of multiple deprivation)									Age- and sex-standardized incidence rate in minor (toe or toe & phalanageal PFA - ACTUALLY MINOR AMPUTATION WAS DEFINED AS ANY LEA DISTAL TO THE ANKLE, SO IT WOULD LIKELY HAVE BEEN MORE THAN THESE TWO LEVELS) per 100,000 population, stratified by DM type (i.e., type I, type II and no DM). IR presented for two years 1996 & 2005. Figure 3 includes annual breakdown.	Yes	N	Y	Y	100,000 population	Yes	Type 1 DM 1996 - 1.5 per 100,000 (no CI) 2005 – 1.2 per 100,000 (no CI) Type II DM 1996 – 2.4 per 100,000 (no CI) 2005 – 4.1 per 100,000 (no CI) no DM 1996 – 8.1 per 100,000 (no CI) 2005 – 5.1 per 100,000 (no CI)				Small reduction in age- and sex-standardized IR over time (no test for trend). When stratified based on the type of DM, those with type I DM, the IR decreased. For those with type 2 DM, the IR increased over time (again, no test for trend).	Yes	Yes	Cohort - retrospective	105193 (over entire time series)	5487 (in 2005)
Ziegler-Graham, K. MacKenzie, E.J. Ephraim, P.L. Travison, T.G and Brookmeyer, R.	2008	Estimating the prevalence of limb loss in the United States: 2005-2050.	… to estimate the number of persons in the US living with the loss of a limb in the year 2005 with projections to 2050	Prediction	USA, Nationwide Inpatient Sample - Healthcare Cost and Utilisation Project data; US Bureau of the Census; National Center for Health Statistics.	Random (irrespective of method of randomisation)	1. Discharge included in the Healthcare Cost and Utilisation Project, Nationwide Inpatient Sample. 2. ICD-9-CM code for upper or lower extremity amputation associated with trauma, cancer or dysvascular procedures as defined by ICD-9-CM codes	To estimate the number of people with amputation of the toe(s) in the year 2005. Data for other levels of partial foot amputation were included in the cohort with other above-ankle amputations. No projections of incidence rate other than for the year 2005 presented by amputation level. No demographics by amputation level, and as such characterisation was based on overall sample.	No demographics reported by level of PFA								PVD and/or DM															Prevalence predicted for year 2005	No						302,000 people with amputation of the toe(s) of which 212,000 have diabetes.				In 2005, estimated that there were 302,000 Americans living with amputation of the toe(s). 212,000 of these people have diabetes. No prevalence estimate for years other than 2005 with a breakdown by level of amputation.	Yes	Yes	Prediction	Not reported	Not reported	Not reported
[truncated: 13 more columns]

## Sheet: Drop_down_list
Dillon	RCT	Random (irrespective of method of randomisation)		PVD		Yes	Yes	Not applicable	Not applicable	Not applicable	Epidemiology (incidence, prevalence, rate of amputation)						Complete
Quigley	Cohort - Prospective	Convenience		DM		No	No	Yes	Yes	Yes	Mortality						Awaiting author reply
Fatone	Cohort - Retrospective	Purposive		PVD and/or DM		Unclear		No	No	No	Reamputation						Query with authors
	Before and after	Cluster		Unclear		Not reported			Not addressed	Not addressed	Time between index and reamputation						Reviews collated
	Case control	Snowball		Not reported		Not applicable					Wound failure/healing						Reviews complete
	Cross sectional	Unable to determine									Mobility						In second review
	Case study	HELP?									Function						In first review
	Observational - longitudinal										Quality of life						Assign reviewers
	Unable to determine										Psychosocial						Exclude
	HELP?
											Other
